# Supplementary material for: Prognostic Significance of SULF2 Expression in Surgically Resected Non-Small Cell Lung Cancer
Source: Med Sci (Basel). 2026 Apr 26;14(2):215. doi: 10.3390/medsci14020215 (PMC13214717; doi:10.3390/medsci14020215)
Supplement: Supplementary file 1 [file medsci-14-00215-s001.zip]

Archive with 7 entries (7 files):
- Supplemantary Figure Legends.pdf
- Supplementary Figure S1.jpg
- Supplementary Figure S2.jpg
- Supplementary Figure S3.jpg
- Supplementary Figure S4.jpg
- Supplementary Figure S5.jpg
- Supplementary Figure S6.jpg
